# Supplementary material for: Fruit Characteristics of Citrus Trees Grown under Different Soil Cu Levels
Source: Plants (Basel). 2022 Nov 1;11(21):2943. doi: 10.3390/plants11212943 (PMC9657546; doi:10.3390/plants11212943)
Supplement: Supplementary file 1 [file plants-11-02943-s001.zip]

Archive with 1 entries (1 files):
- plants-1968170-supplementary.pdf
